# Supplementary material for: Sensitive Detection of Industrial Pollutants Using Modified Electrochemical Platforms
Source: Nanomaterials (Basel). 2022 May 23;12(10):1779. doi: 10.3390/nano12101779 (PMC9142962; doi:10.3390/nano12101779)
Supplement: Supplementary file 1 [file nanomaterials-12-01779-s001.zip]

Archive with 1 entries (1 files):
- nanomaterials-1734534-supplementary.pdf
